# Supplementary material for: Homozygous MESP1 knock-in reporter hESCs facilitated cardiovascular cell differentiation and myocardial infarction repair
Source: Theranostics. 2020 May 23;10(15):6898–914. doi: 10.7150/thno.42347 (PMC7295063; doi:10.7150/thno.42347)
Supplement: Supplementary file 2 — Supplementary movies. [file thnov10p6898s2.zip]

Archive with 4 entries (4 files):
- Movie S1.mov
- Movie S2.mov
- Movie S3.mov
- Movie S4.mov
